# Supplementary material for: Short-term outcomes of repair vs. replacement for rheumatic mitral valve disease
Source: Front Cardiovasc Med. 2025 Aug 15;12:1635587. doi: 10.3389/fcvm.2025.1635587 (PMC12394501; doi:10.3389/fcvm.2025.1635587)
Supplement: Supplementary file 1 [file Datasheet1.xlsx]

## Sheet: MVR
												Preoperative							The time of discharge							3 months after surgery							6 months after surgery
ID	Types of mitral valve lesions(Mitral stenosis=0 Mitral valve insufficiency=1 Mitral stenosis AND Mitral valve insufficiency=2)	Degree Of Mitral Stenosis（NO=0 Mild=1 Moderate=2 Severe=3）	Extent of mitral regurgitation（NO=0 Mild=1 Moderate=2 Severe=3）	sex(male=1 females=0)	age	high blood pressure(0=No 1=Yes)	diabetes(0=No 1=Yes)	coronary heart disease(0=No 1=Yes)	cerebral infarction(0=No 1=Yes)	Height(cm)	weight（kg）	Left ventricular end-diastolic anteroposterior diameter (mm)	Left atrial end-systolic anteroposterior diameter (mm)	End-diastolic thickness of the posterior wall of the left ventricle (mm)	E peak blood flow rate (m/s)	EF（%）	FS（%）	end-diastolic volume（mL）	Left ventricular end-diastolic anteroposterior diameter (mm)	Left atrial end-systolic anteroposterior diameter (mm)	End-diastolic thickness of the posterior wall of the left ventricle (mm)	E peak blood flow rate (m/s)	EF（%）	FS（%）	end-diastolic volume（mL）	Left ventricular end-diastolic anteroposterior diameter (mm)	Left atrial end-systolic anteroposterior diameter (mm)	End-diastolic thickness of the posterior wall of the left ventricle (mm)	E peak blood flow rate (m/s)	EF（%）	FS（%）	end-diastolic volume（mL）	Left ventricular end-diastolic anteroposterior diameter (mm)	Left atrial end-systolic anteroposterior diameter (mm)	End-diastolic thickness of the posterior wall of the left ventricle (mm)	E peak blood flow rate (m/s)	EF（%）	FS（%）	end-diastolic volume（mL）
1	0	3	0	0	37	0	0	0	0	158	50	48	41	8	3.1	66	36	85	49	39	10	2.2	63	34	104	49	34	9	1.29	61	32	120	43	40	12	2	61	32	78
2	1	0	3	0	63	1	0	0	0	154	55	41	48	11	2.2	52	26	81	48	36	10	1.75	68	38	140	44	38	9	1.9	72	41	96	42	40	10	1.6	62	33	110
3	2	2	2	1	52	0	0	0	0	153	52	40	79	10	2	68	37	84	47	71	8	2.06	66	36	104	42	68	10	1.87	71	40	93	47	63	10	1.6	55	29	113
4	0	3	0	1	38	0	0	0	0	167	65	50	47	13	2	63	34	108	52	44	10	1.68	55	29	130	48	44	11	1.5	58	31	115	47	45	10	1.2	55	28	116
5	2	2	2	0	46	0	0	0	0	158	58	49	51	8	2.4	68	38	122	54	41	11	2.19	61	32	142	46	42	10	1.87	67	37	94	46	40	10	2.2	67	37	105
6	2	2	2	1	35	0	0	0	0	188	79	48	49	10	2.3	53	27	112	52	45	8	1.9	64	35	131	49	49	10	1.6	57	30	130	49	47	9	1.68	56	30	123
7	2	3	2	1	49	0	0	0	0	166	55	46	58	7	2.5	57	30	110	51	49	8	2.1	65	35	130	46	45	10	2.12	62	34	110	40	40	8	1.9	63	33	87
8	1	0	3	0	57	0	0	0	0	157	62	48	52	9	1.27	67	37	106	50	49	9	1.24	65	35	129	46	48	9	1.06	54	27	108	43	33	10	1.3	65	35	83
9	1	2	3	0	51	0	1	0	0	150	52	49	53	9	2.1	52	27	69	54	48	10	2.21	53	27	102	48	46	10	2.3	63	34	85	46	45	8	2.15	61	33	80
10	0	2	0	1	55	0	0	0	1	162	68	41	49	12	2.1	58	30	72	44	47	12	1.8	64	35	71	46	45	12	1.79	64	35	80	48	40	13	1.87	60	32	103
11	2	3	2	0	58	1	0	0	1	165	61	40	46	10	3.17	63	34	64	45	39	9	1.7	66	33	120	43	38	10	1.51	57	29	98	42	41	9	1.82	58	30	78
12	2	2	3	0	56	0	0	0	0	156	50	44	50	9	2.1	48	40	98	48	46	10	1.7	52	33	100	49	43	10	2.1	60	32	102	46	41	10	1.5	72	41	88
13	0	3	0	0	59	0	0	0	0	161	50	42	53	10	2	60	30	105	46	50	10	1.49	61	33	138	45	48	9	1.8	58	30	130	44	46	10	1.49	61	33	137
14	2	2	2	1	56	0	0	0	0	160	58	51	53	13	1.33	59	31	123	53	49	10	0.8	63	34	132	43	47	11	1.9	69	39	145	40	41	9	1.7	61	33	120
15	0	3	0	0	61	0	0	0	0	150	50	36	71	8	2.2	66	36	68	41	66	10	1.75	68	38	70	45	58	9	3.5	68	39	103	43	55	10	1.7	71	40	95
16	0	3	0	0	51	0	0	0	0	153	70	48	50	10	2.38	65	36	106	50	43	9	1.75	57	30	118	46	42	13	1.4	63	35	102	43	31	8	1.9	63	34	89
17	0	3	0	0	48	0	0	0	0	148	41	34	56	7	3	66	36	121	40	42	9	2	71	40	72	45	40	11	1.8	70	43	103	44	42	11	1.7	68	30	98
18	0	3	0	0	55	0	0	0	0	158	50	57	60	9	2.5	51	27	158	58	59	10	2.1	46	23	167	49	48	10	2.2	56	22	144	48	53	11	1.88	46	23	129
19	0	3	0	0	46	0	0	0	1	156	65	43	50	9	1.7	60	32	87	48	40	10	1.43	59	31	110	42	43	11	1.56	60	32	89	43	45	9	1.7	61	33	97
20	0	2	0	1	53	0	0	0	0	168	73.5	49	51	10	1.39	62	33	113	53	46	10	1.57	64	35	139	49	47	11	1.72	60	30	115	48	46	10	1.57	64	35	118
21	0	2	0	0	59	0	0	0	0	150	60	43	55	9	2.36	62	31	95	51	46	11	1.6	55	28	131	50	50	9	1.6	62	32	124	40	47	10	1.5	62	33	100
22	0	3	0	0	45	0	0	0	0	157	51	43	52	8	2.6	48	24	98	49	47	9	1.96	67	37	114	46	44	8	2.1	69	38	99	45	46	9	2.35	65	35	99
23	0	3	0	0	65	0	0	0	0	153	40	40	51	12	2.13	70	39	65	42	49	10	1.93	59	31	86	37	48	10	1.94	67	37	59	33	40	9	2.6	65	34	29
24	2	2	2	0	44	0	0	0	0	163	53	49	54	9	1.99	69	39	112	55	45	11	1.8	67	37	123	49	53	9	2	67	37	141	45	52	10	2.2	61	32	75
25	1	0	2	1	52	0	0	0	0	173	72	53	50	12	1.56	61	30	92	54	47	9	2.1	63	35	141	50	45	10	2.16	55	29	147	48	46	8	2.3	55	30	128
26	0	2	0	0	47	0	0	0	0	160	50	54	54	8	1.9	41	20	123	55	50	9	2.18	43	22	144	50	47	8	1.9	46	23	128	48	46	9	1.7	48	24	104
27	0	2	0	0	52	0	0	0	0	143	56	52	60	9	1.58	60	32	120	54	50	9	1.53	53	27	128	54	47	9	1.53	53	27	128	52	50	9	1.58	55	28	114
28	2	3	3	1	53	0	1	1	0	163	66.5	55	56	13	2.22	62	33	177	53	37	10	1.4	57	30	104	50	51	15	1.95	53	26	126	43	48	12	1.6	68	38	104
29	2	3	2	0	55	0	0	0	0	154	54	42	50	10	2.44	63	34	85	49	48	9	1.8	60	31	126	45	48	10	1.8	60	31	119	42	45	9	1.98	68	38	91
30	2	1	2	1	58	0	0	0	0	161	53	43	40	9	2.3	59	31	102	47	36	9	2	67	37	128	45	39	10	1.4	69	39	113	43	42	10	2.1	65	34	109
31	2	2	3	0	41	0	0	0	0	163	53	51	60	7	2.16	52	27	136	54	49	9	1.87	63	33	152	53	43	10	1.8	58	31	131	49	46	13	1.4	62	32	100
32	0	3	0	0	59	0	0	0	0	150	42.5	40	54	9	3.2	77	45	80	43	44	10	1.3	66	36	75	40	44	13	2.5	58	32	108	38	38	9	1.5	60	32	64
33	0	3	0	0	59	0	1	0	0	144	45	45	60	8	2.06	36	35	103	49	52	7	2	58	30	138	46	50	10	1.9	55	27	128	45	48	9	1.5	59	25	118
34	2	2	2	0	47	0	0	0	0	148	58	40	45	10	1.4	58	30	67	44	42	8	1.2	63	34	104	43	44	10	1.6	65	31	100	42	44	9	1.58	62	32	98
35	2	2	2	0	54	0	0	0	1	155	70	49	43	10	2.3.	62	33	150	50	40	10	2.1	60	30	148	40	40	9	1.8	72	41	88	41	42	10	2	70	40	100
36	2	1	3	0	50	0	0	0	0	145	49	41	45	8	2.5	60	30	115	42	36	10	1.11	57	29	65	39	38	8	1.8	63	34	100	38	40	10	1.1	68	37	30
37	2	1	2	1	58	0	0	0	0	162	62.5	51	46	11	1.5	70	40	140	52	45	10	2	64	38	139	45	45	9	1.93	69	39	116	42	44	9	1.5	61	33	104
38	2	3	2	0	48	0	0	0	0	168	57	43	57	9	1.9	76	45	102	50	48	10	2	64	34	145	49	50	10	2.3	59	32	135	46	49	10	2.2	54	34	118
39	0	3	0	1	49	0	0	0	0	175	74	45	52	10	1.6	60	32	102	51	45	10	1.6	62	34	139	52	42	10	1.4	65	36	148	49	43	9	1.5	60	32	124
40	1	0	2	0	62	0	0	0	0	150	50	43	40	9	2.55	62	33	108	45	39	10	2.4	59	31	123	44	41	9	2.45	60	30	106	44	40	9	1	66	37	110
41	0	3	0	0	48	0	0	0	0	162	66	40	61	8	2.32	55	33	75	48	44	10	1.9	69	38	120	45	48	13	2.6	66	34	108	43	46	9	2.2	58	29	98
42	0	2	0	0	48	0	0	0	0	155	62	53	49	9	1.7	69	39	140	54	46	10	2.09	51	26	145	50	47	9	2.2	59	25	138	45	46	9	1.8	51	26	95
43	0	3	0	0	48	0	0	0	1	153	53.5	49	51	8	2.3	50	33	66	52	48	11	1.7	60	32	119	49	45	11	1.7	60	32	119	43	44	9	2.48	52	26	63
44	0	3	0	1	35	0	0	0	0	160	60	51	54	10	2.03	54	28	123	52	50	9	1.6	55	29	132	49	51	9	1.6	55	29	102	44	48	9	1.6	55	29	78
45	0	3	0	0	41	0	0	0	0	162	63	47	58	7	1.9	57	30	119	55	47	8	2.15	52	27	144	53	50	9	1.6	51	24	130	45	54	10	2.2	40	21	110
46	0	1	0	1	48	0	0	0	0	165	84	40	48	10	1.4	59	31	81	47	41	10	1.6	59	31	152	45	43	10	1.8	58	27	132	44	44	9	1.83	60	29	112
47	2	2	3	0	55	0	0	0	0	150	58	50	47	10	2.67	59	32	166	53	42	8	1.2	55	29	111	52	44	9	1.8	35	17	144	46	47	10	2	45	22	116
48	2	3	3	1	44	0	0	0	0	177	77	51	53	10	2.64	55	29	147	54	50	9	1.7	56	26	154	55	47	10	1.78	61	33	144	49	50	10	1.78	61	33	121
49	2	3	3	0	45	0	0	0	0	155	54	54	44	9	1.7	58	31	154	48	43	12	1.84	63	34	106	46	43	9	1.75	66	36	117	50	42	9	1.3	73	42	100
50	2	3	3	1	65	0	0	0	0	160	62	49	67	9	2.13	60	32	120	51	61	11	2.2	66	20	116	45	57	9	2.7	56	29	102	44	45	10	1.4	66	37	98
51	0	2	0	0	48	0	0	0	0	158	60	42	52	8	2.6	45	33	85	50	46	9	1.9	50	26	120	48	45	11	1.67	62	32	102	47	46	10	1.49	57	30	98
52	2	1	2	0	48	0	0	0	0	153	38	60	60	8	2.1	58	30	140	56	56	8	1.95	59	32	142	55	50	10	1.75	62	34	147	51	49	9	1.7	58	30	108
53	2	3	2	1	48	0	0	0	0	157	52	46	53	9	2.3	41	20	118	52	44	10	1.85	50	25	142	50	45	10	1.9	55	29	110	46	47	10	2.5	59	30	98
54	2	3	3	0	50	0	0	0	0	166	61	46	49	10	2.7	57	30	112	51	46	10	2	54	38	138	49	47	10	1.51	60	32	129	47	45	9	1.9	64	35	120
55	0	2	0	0	57	0	0	0	0	145	65	45	52	9	1.1	62	33	100	52	43	10	1.48	65	35	133	50	45	10	1.3	66	33	128	48	46	10	1.4	58	29	108
56	2	3	2	1	55	0	0	0	0	165	55	46	48	9	2.4	66	37	133	48	45	10	1.83	61	31	142	45	47	10	1.3	61	32	120	44	45	10	1.26	70	39	106
57	0	2	0	0	46	0	0	0	0	158	69	46	48	8	1.85	63	33	102	50	38	10	2.43	57	30	139	49	39	10	1.74	62	34	129	45	38	9	1.8	73	42	104
58	2	1	3	1	56	0	0	0	0	170	52	53	45	10	1.4	61	33	152	50	42	8	1.2	62	35	142	49	48	13	0.66	62	34	132	48	40	10	1.8	67	37	100
59	2	3	3	1	53	0	0	0	0	167	56	43	70	10	3.07	62	33	93	58	61	9	1.6	53	27	174	48	50	10	2.1	63	34	116	45	54	13	2.5	64	32	108
60	0	3	0	0	50	0	0	0	0	151	51	33	61	9	2.7	48	24	62	41	49	10	2.1	62	33	70	43	45	8	2.1	61	32	80	44	41	10	1.82	60	32	87
61	0	2	0	0	55	0	0	0	1	158	62	43	70	10	3	57	28	89	56	62	9	1.55	60	26	168	46	50	9	2.3	57	33	114	44	54	9	2.23	68	37	95
62	0	2	0	0	51	0	0	0	0	152	65	50	51	10	2.3	67	37	108	53	49	9	2	54	28	144	47	46	9	1.5	56	29	98	42	43	12	1.1	60	24	88
63	2	1	2	0	49	0	0	0	0	150	55	40	47	9	2.1	57	28	78	43	45	10	1.75	55	32	85	42	43	9	1.2	57	30	112	42	44	9	1.45	58	30	108
64	0	2	0	0	54	0	0	0	0	155	58	45	55	8	1.82	73	42	108	49	51	10	1.3	68	38	91	44	50	9	1.13	66	36	100	40	33	8	1.1	66	36	72
65	2	2	2	0	52	1	0	0	0	167	100	45	51	10	2	61	33	102	52	46	10	1.9	58	30	132	48	48	10	0.69	55	29	126	46	47	10	1.5	54	25	119
66	2	3	2	1	49	0	0	0	0	168	75	40	39	11	1.1	70	43	70	46	36	10	1.9	65	35	69	43	40	12	1.6	61	32	76	41	38	10	0.98	56	28	73
67	0	2	0	1	62	0	0	0	0	163	68	48	57	10	1.9	62	34	152	50	52	10	1.51	58	30	160	49	51	10	1.59	56	29	116	48	49	10	1.2	62	25	104
68	2	1	3	0	40	0	0	0	0	156	62	52	66	8	1.8	56	29	126	56	60	7	1.72	57	30	151	52	59	9	1.49	56	30	127	45	56	10	1.5	60	32	119
69	0	3	0	1	48	0	0	0	0	165	47	45	49	7	2	62	33	85	48	47	8	1.7	69	38	103	42	39	8	1.7	69	38	83	43	37	10	1.81	71	40	86
70	2	2	2	0	58	1	1	0	0	155	51	47	47	9	1.6	54	28	104	50	44	9	0.85	52	26	128	48	45	9	1.2	53	25	120	40	45	10	2	60	30	99
71	0	3	0	1	56	1	0	0	0	172	59	52	60	10	1.9	58	31	160	55	57	10	1.9	68	38	171	53	56	9	2.2	61	33	147	53	51	10	2.7	57	30	116
72	2	2	2	0	57	0	0	0	0	167	67	44	52	8	1.7	72	41	97	45	43	7	1.86	66	36	114	43	40	9	2	64	35	87	39	37	9	1.3	62	33	66
73	0	3	0	0	51	0	0	0	0	158	68	43	59	10	2.6	68	38	96	46	42	10	2	61	33	143	44	47	10	1.8	62	33	135	40	47	10	1.9	60	33	89
74	2	3	2	0	47	0	0	0	1	157	50.5	50	55	9	2.6	64	35	114	56	52	10	1.9	60	32	140	52	48	11	1.6	63	27	118	48	47	9	1.3	66	26	98
75	2	1	3	0	49	0	1	0	0	154	55	41	41	9	1.1	65	35	70	43	36	10	0.6	60	37	125	43	35	9	1.79	63	34	102	46	36	10	1.58	66	37	96
76	2	3	2	1	64	0	0	0	0	166	58	48	55	10	2.89	65	35	125	54	42	10	1.1	64	35	155	49	44	11	1.3	65	31	134	42	43	11	1.25	66	26	91
77	2	3	3	1	47	0	0	0	0	168	60	51	65	10	2.2	47	24	143	58	56	10	2	44	22	153	48	47	10	0.85	50	26	129	44	43	9	2.2	51	26	116
78	2	1	3	1	57	0	0	0	0	153	60	53	46	10	2	56	30	138	55	37	11	1.43	70	152	81	50	42	10	1.65	60	31	117	48	43	10	1.65	60	31	117
79	0	2	0	0	54	0	0	0	0	150	62	48	48	10	2	51	26	87	50	46	13	1.39	54	28	118	49	47	10	1.2	57	31	109	48	32	10	60	32	89	85
80	0	3	0	0	50	0	0	0	0	158	72	40	46	9	2	62	33	67	42	43	9	1.8	70	39	70	43	41	11	1.62	61	32	110	44	40	10	1.86	60	32	95
81	2	3	2	1	57	0	0	0	0	165	59	45	72	8	2.9	55	28	111	50	49	10	1.9	50	26	173	47	50	10	2.1	51	24	145	46	49	9	1.6	55	23	128
82	1	0	3	1	57	0	0	0	1	159	60	47	53	8	2.06	55	34	105	49	50	9	1.3	58	31	125	52	52	10	1.9	58	30	131	49	48	9	1.4	57	27	115
83	0	3	0	1	57	0	0	0	0	173	57	50	54	10	1.76	59	32	140	52	50	9	1.46	59	36	156	50	50	11	1.4	57	34	135	46	47	10	0.85	60	29	112
84	2	2	2	0	50	0	0	0	0	158	58	44	42	10	2.1	57	36	98	48	39	10	1.77	60	32	134	46	42	10	1.5	58	30	117	44	43	9	1.4	60	26	102
85	0	2	0	0	51	0	0	0	0	163	65	48	51	8	2.7	66	36	124	50	49	9	1.7	66	37	135	47	50	10	1.6	61	32	128	46	47	8	1.4	60	30	118
86	0	3	0	0	46	0	0	0	0	155	55	52	53	10	2.63	57	30	142	54	52	10	0.98	66	36	106	50	49	10	1.42	59	34	99	49	47	9	1.25	61	32	97
87	2	2	3	1	50	0	0	0	0	162	51	49	46	8	1.75	61	32	100	52	45	9	1.37	58	34	120	46	47	10	1.75	64	35	101	45	44	9	1.9	69	38	88
88	0	3	0	0	57	0	0	0	0	160	51	32	47	9	2.1	64	34	88	36	45	10	1.8	62	38	108	40	42	8	1.4	58	34	121	39	42	9	1.25	58	30	108
89	0	3	0	0	53	0	0	0	0	158	46	36	57	10	3.1	60	32	73	42	52	9	2.2	58	36	132	43	48	10	1.98	59	35	128	42	46	9	1.6	60	33	118
90	1	2	3	0	61	0	0	0	0	162	65	52	56	10	1.85	62	34	142	54	53	9	1.7	62	36	152	48	50	10	1.45	60	34	119	45	47	10	2.07	61	33	103
91	2	3	2	1	48	0	0	0	0	165	64	49	60	9	2.3	50	25	136	51	54	11	2.73	64	35	148	47	48	10	1.32	65	33	108	45	46	8	1.1	64	29	98
92	2	3	2	0	58	0	0	0	0	153	57	40	47	10	2.68	70	40	100	42	44	9	2.3	68	38	129	43	45	10	2.1	67	36	118	42	44	8	2.2	66	32	108
93	2	2	2	1	62	0	0	0	0	156	59	48	54	10	1.79	66	36	120	50	51	8	1.45	68	34	145	47	50	8	1.1	66	29	108	46	47	10	1	58	30	101
94	2	3	2	0	54	0	0	0	1	144	49	42	60	9	1.4	60	31	90	51	48	9	0.85	62	34	154	45	49	10	1.6	64	30	120	44	46	8	1.2	59	27	108

## Sheet: MVr 
												Preoperative										The time of discharge										3 months after surgery										6 months after surgery
ID	Types of mitral valve lesions(Mitral stenosis=0 Mitral valve insufficiency=1 Mitral stenosis AND Mitral valve insufficiency=2)	Degree Of Mitral Stenosis（NO=0 Mild=1 Moderate=2 Severe=3）	Extent of mitral regurgitation（NO=0 Mild=1 Moderate=2 Severe=3）	sex(male=1 females=0)	age	high blood pressure(0=No 1=Yes)	diabetes(0=No 1=Yes)	coronary heart disease(0=No 1=Yes)	cerebral infarction(0=No 1=Yes)	Height(cm)	weight（kg）	Left ventricular end-diastolic anteroposterior diameter (mm)	Left atrial end-systolic anteroposterior diameter (mm)	End-diastolic thickness of the posterior wall of the left ventricle (mm)	E peak blood flow rate (m/s)	EF（%）	FS（%）	end-diastolic volume（mL）	Effective mitral valve orifice area(cm2)	Mitral valve pressure halving time(ms)	Mean transvalvular pressure difference across the mitral valve(mmHg)	Left ventricular end-diastolic anteroposterior diameter (mm)	Left atrial end-systolic anteroposterior diameter (mm)	End-diastolic thickness of the posterior wall of the left ventricle (mm)	E peak blood flow rate (m/s)	EF（%）	FS（%）	end-diastolic volume（mL）	Effective mitral valve orifice area(cm2)	Mitral valve pressure halving time(ms)	Mean transvalvular pressure difference across the mitral valve(mmHg)	Left ventricular end-diastolic anteroposterior diameter (mm)	Left atrial end-systolic anteroposterior diameter (mm)	End-diastolic thickness of the posterior wall of the left ventricle (mm)	E peak blood flow rate (m/s)	EF（%）	FS（%）	end-diastolic volume（mL）	Effective mitral valve orifice area(cm2)	Mitral valve pressure halving time(ms)	Mean transvalvular pressure difference across the mitral valve(mmHg)	Left ventricular end-diastolic anteroposterior diameter (mm)	Left atrial end-systolic anteroposterior diameter (mm)	End-diastolic thickness of the posterior wall of the left ventricle (mm)	E peak blood flow rate (m/s)	EF（%）	FS（%）	end-diastolic volume（mL）	Effective mitral valve orifice area(cm2)
1	0	2	0	0	54	1	0	0	0	148	57	36	48	10	1.4	60	30	50	1.2	185	8	49	43	9	1.8	66	36	90	2.1	106	4	45	44	9	1.01	67	37	72	2	112	4	38	37	9	1.2	52	43	80	2
2	0	3	1	0	37	0	0	0	0	156	60	39	62	9	3.06	49	24	65	0.5	450	28	44	45	8	1.3	66	36	102	2	115	5	42	38	10	1.6	62	33	78	1.9	123	6	40	41	9	1.4	60	30	96	1.9
3	0	3	0	0	40	0	0	0	0	160	50	40	51	9	2.3	46	39	67	0.9	78	10	43	42	9	1.22	58	31	108	2	115	3	44	43	8	1.4	60	29	120	2	110	4	43	42	9	1.4	58	30	105	1.9
4	2	2	2	0	56	0	0	0	0	147	50	40	31	9	1.21	52	32	111	1.5	147	7	42	27	8	1.43	59	27	132	3.4	62	2	44	35	9	1.34	62	33	132	3.4	66	1	42	37	8	1.46	60	31	106	3.5
5	0	2	0	0	50	0	0	0	0	174	68	41	44	9	2.4	41	37	58	1.4	160	9	44	42	9	1.36	57	32	117	2.3	96	4	43	44	9	1.3	65	30	109	2.3	79	3	44	45	8	1.6	61	37	118	2
6	0	3	0	0	69	0	0	0	0	140	50	41	51	10	1.4	48	36	106	0.8	288	19	42	46	8	2	60	31	110	1.8	135	5	40	39	10	1.6	68	37	100	1.8	123	4	35	34	9	1.6	66	37	95	1.7
7	2	3	2	0	54	0	0	0	0	160	63.5	41	43	10	1.8	53	27	73	0.8	280	23	43	40	10	0.79	63	34	125	2.3	97	2	42	43	9	1.3	59	32	119	2.1	106	3	43	44	9	1.58	62	33	108	2
8	0	2	0	0	55	1	1	0	0	155	58.5	41	52	10	1.66	58	37	88	1.4	157	7	48	41	10	1.11	55	29	116	2.5	100	2	45	43	10	1.65	62	33	67	2.4	91	3	40	50	10	1.67	56	41	74	2.4
9	0	2	0	0	52	0	0	0	0	151	47	41	43	9	2.1	62	41	102	1.6	138	9	43	35	10	1.4	65	35	118	2.3	97	5	42	36	9	1.3	64	34	115	2.3	90	3	42	38	10	1.3	64	30	108	2.2
10	2	3	2	0	47	0	1	0	0	146	75	42	51	8	3.6	42	38	88	0.7	318	21	39	40	9	1.6	65	35	68	2.3	96	3	36	45	8	1.3	62	33	102	2.2	100	3	43	42	9	1.35	58	30	100	2.2
11	0	3	0	1	47	0	0	0	0	165	67	42	67	11	2.5	43	30	68	0.9	256	14	48	48	10	1.4	50	29	140	3.1	70	2	45	46	10	1.58	53	29	120	3	75	3	44	43	10	1.4	52	27	105	2.7
12	0	3	0	0	46	0	0	0	0	160	60	42	45	10	2.5	44	33	77	0.7	310	12	40	30	9	1.04	47	23	85	2.3	98	2	44	37	9	0.95	61	33	87	2	115	5	45	50	8	1.13	65	35	92	2.1
13	0	2	0	0	53	0	0	0	0	145	45	42	53	8	1.56	44	36	80	1.2	190	9	43	42	9	1.8	67	37	105	2.1	105	4	45	41	7	2	52	29	77	2	110	3	42	43	9	1.9	55	28	98	2
14	0	1	0	0	59	0	0	0	0	155	58	42	44	10	1.65	62	37	78	1.59	140	6	44	40	9	1.63	58	42	87	2.6	85	2	43	39	8	1.36	64	34	85	2.1	105	3	44	35	9	1.7	63	37	100	2
15	1	0	3	1	54	0	0	0	0	154	61	42	44	13	1.9	63	34	126	2.2	103	5	40	43	10	1.89	58	29	77	2.3	99	4	43	42	10	0.77	66	41	129	2.3	100	4	49	39	10	1.39	58	31	112	2.2
16	0	3	0	0	39	0	0	0	1	151	47	43	41	6	2.8	49	38	78	0.7	315	21	45	36	8	1.43	56	29	95	1.8	123	5	44	38	9	1.7	58	28	115	1.8	135	4	43	37	8	2	59	37	110	1.7
17	2	3	1	0	53	0	0	0	0	170	74	43	50	7	1.8	52	38	114	0.9	245	17	49	40	9	1.19	62	34	100	3	70	2	45	40	9	1.56	69	39	133	2.9	76	2	44	42	9	1.52	50	30	128	2.8
18	0	3	0	0	53	0	0	0	0	168	74	43	47	10	2	57	30	96	0.8	280	17	48	36	9	1.2	51	29	125	2.2	102	4	44	40	11	1.4	53	28	108	2.1	106	5	43	40	10	1.3	54	26	100	2
19	0	3	0	1	45	0	0	0	0	160	55	43	53	8	2.5	65	35	94	0.5	440	28	40	40	9	0.7	61	39	132	1.8	122	3	43	40	8	1.6	65	35	118	1.8	124	3	42	42	9	1.5	58	30	108	1.7
20	0	3	1	0	52	0	0	0	0	170	65	44	44	10	2.8	42	40	112	0.8	208	16	40	35	7	1.37	65	35	104	2.4	84	3	40	36	8	1.2	60	30	100	2.3	97	4	41	35	9	1.3	62	30	102	2.3
21	0	3	0	0	34	0	0	0	0	155	58	44	43	10	2.54	46	34	89	0.9	247	14	39	40	8	1.1	62	33	98	2.7	83	1	41	33	9	1	60	32	135	2.7	86	1	43	34	10	1.2	62	37	92	2.7
22	0	3	0	1	59	1	0	0	1	174	68	44	50	10	1.9	46	36	106	0.8	276	19	52	47	10	1.72	50	26	129	2.9	77	2	54	48	11	1.22	61	40	135	2.9	78	2	48	42	11	1.32	53	40	98	2.8
23	2	1	2	0	41	0	0	0	0	174	73	44	51	10	2.8	52	27	135	2	110	4	43	43	8	2.09	63	34	128	2.2	95	4	44	46	9	1.5	59	33	130	2.2	94	3	44	45	8	1.48	58	30	112	2
24	2	3	1	0	48	0	0	0	0	140	50	45	55	10	2.2	47	30	135	0.67	335	20	37	38	10	1.1	57	19	82	2.2	105	3	42	43	7	1.2	55	25	109	2	118	3	43	45	8	1.3	52	26	135	1.9
25	2	2	2	0	50	0	0	0	0	165	60	45	54	8	2.1	51	30	132	1.2	184	9	39	43	10	1.53	63	33	67	2.3	96	3	39	43	8	1.4	65	34	42	2	115	3.1	42	42	10	1.38	56	32	127	2
26	0	3	0	0	62	0	0	0	0	152	45	45	52	9	2.7	58	30	150	0.7	318	21	48	37	9	1.8	69	39	147	2.5	93	3	42	44	10	1.37	66	36	117	2.4	96	4	38	43	8	2.1	67	37	82	1.9
27	2	2	3	0	57	0	0	0	0	158	50	45	49	9	1.81	58	36	95	1.4	160	9	42	45	10	1.8	66	36	84	1.8	123	4	44	45	9	1.83	65	30	140	1.8	124	4	44	40	10	1.5	68	38	100	1.7
28	0	3	0	1	56	0	0	0	0	174	73	45	53	8	1.53	63	34	106	1	230	14	46	42	10	1.4	66	37	128	2.1	100	5	48	47	10	1.7	62	33	131	2	115	4	46	48	9	1.5	53	42	125	2
29	2	2	2	0	55	0	0	0	0	155	56	45	47	9	1.29	64	35	120	1.3	169	8	48	43	8	1.2	56	28	71	3.1	71	1.8	46	44	8	2	62	33	112	3	74	2	45	43	10	1.74	65	35	110	2.6
30	2	3	2	0	52	0	0	0	0	158	60	46	51	10	3.97	41	39	98	0.4	550	23	37	45	10	1.39	68	38	80	2	110	4	43	40	9	1.8	65	35	129	2.7	84	2	44	42	8	1.77	63	34	120	2.6
31	0	2	0	1	54	0	0	0	0	167	60	46	56	9	1.8	45	35	115	1.2	187	10	44	45	9	1.84	64	34	110	2.2	109	5	43	44	10	1.7	58	32	105	2.1	110	5	42	43	8	1.67	59	29	1008	2
32	2	3	2	1	57	0	0	0	0	148	56	46	57	10	1.9	51	34	130	0.8	275	20	49	55	8	1.1	61	30	128	2.1	106	3	46	50	8	1.3	68	38	118	2	110	3	45	50	9	1.35	66	36	115	2
33	2	1	2	0	56	0	0	0	0	154	45	46	56	11	1.43	61	33	115	2	113	5	48	44	9	0.6	61	33	120	3.5	63	1	46	44	9	1.5	59	30	105	3.4	65	1	45	44	9	1.43	50	30	100	3
34	0	2	1	0	53	0	1	0	0	155	60	46	40	9	1	63	34	102	1.3	173	10	40	38	9	2.4	56	44	98	2.2	115	4	42	36	9	1.56	64	34	105	2.1	108	5	45	33	9	1.56	55	39	81	2.1
35	0	3	0	0	56	0	0	0	0	163	62	47	48	10	1.8	50	30	124	0.9	250	11	53	46	9	1.91	50	25	138	2.2	98	4	46	51	8	1.85	66	36	117	2	110	5	45	50	10	1.1	65	35	67	1.9
36	0	3	0	0	50	0	0	0	0	155	60	47	52	10	2.97	57	30	85	0.9	245	17	48	44	9	2	56	29	95	2.2	110	5	46	47	9	1.8	66	41	93	2.1	105	3	41	44	9	1.8	65	35	40	2
37	2	1	3	1	54	0	0	0	0	170	74	47	55	9	2.16	59	30	117	1.8	123	4	48	38	9	1.05	57	30	125	2	115	3	45	40	9	1.2	50	29	108	2	114	4	43	44	9	1.25	58	29	120	1.9
38	2	3	0	0	55	0	0	0	0	154	61	47	46	8	2.8	59	36	138	0.8	280	21	46	44	9	2	58	32	130	2.1	106	5	40	43	10	1.56	63	34	87	2.3	96	4	43	45	9	1.56	54	39	88	2.2
39	0	2	0	0	60	1	0	0	0	148	57	47	49	12	2	60	32	100	1.3	180	9	45	47	11	1.55	65	35	88	3.1	68	1	46	45	10	1.5	66	32	93	3	75	3	42	43	10	1.2	60	30	88	2.9
40	0	2	1	0	63	0	1	0	1	150	55	47	52	9	2.7	60	31	123	1.28	173	9	40	48	9	1.8	65	35	64	2.2	110	4	46	45	10	1.7	60	32	123	2.2	109	4	45	52	10	1.13	56	29	69	2.2
41	2	3	2	0	60	0	0	0	0	160	60	47	45	10	1.6	62	33	143	1	225	15	43	40	10	1.47	63	34	96	3	72	1	44	42	9	1.5	57	33	108	2.9	75	1	43	43	8	1.47	59	29	109	2.9
42	2	1	2	0	52	0	0	0	0	165	67	47	48	9	1.55	62	33	102	1.6	139	4	48	40	11	1.34	65	23	112	2.5	89	2	41	43	10	1.03	63	34	100	2.2	113	3	42	42	7	1.4	54	33	120	2.2
43	2	3	2	1	55	0	0	0	0	160	55	47	47	9	1.5	65	36	122	1	225	5	48	44	9	1.7	69	39	108	3.1	73	1	44	45	8	1.54	65	35	99	3	75	2	45	45	10	1.52	62	30	100	3
44	0	2	0	0	49	0	0	0	0	160	63.5	48	46	8	1.66	63	41	84	1.2	189	10	42	38	9	1.25	53	56	128	2.8	78	3	41	40	9	1.2	50	26	76	2.6	120	4	41	40	10	1.5	67	37	113	2.6
45	0	3	0	0	44	0	0	0	0	148	56	49	40	9	1.78	50	40	115	0.9	243	17	46	38	9	0.63	62	33	98	2.1	105	6	43	37	8	1.5	65	40	81	2.1	107	5	37	38	8	1.67	63	34	63	2
46	2	3	3	0	54	0	0	1	1	155	55	50	56	10	2	43	25	71	0.8	280	18	45	46	11	1.1	66	36	100	2.2	100	6	43	44	9	1.3	60	29	100	2.2	98	4	43	42	10	1.18	64	34	71	1.8
47	2	2	2	1	51	0	0	0	0	175	66	50	42	8	1.6	55	36	114	1.5	149	9	47	38	10	1.33	60	32	120	2.3	96	2	45	40	10	1.32	58	30	108	2.3	98	2	43	44	9	1.4	55	29	105	2.2
48	0	3	0	0	59	0	0	0	0	165	60	50	56	9	2.08	55	29	127	0.9	245	16	50	50	10	1.87	61	33	116	2.3	96	5	49	43	8	1.74	65	35	109	2.2	109	5	50	46	10	2.04	57	37	122	2
49	2	1	2	0	55	0	0	0	0	156	60	50	52	9	1.45	65	36	87	2.2	100	3	47	45	8	1.64	55	29	118	2.5	88	3	44	46	10	1.6	60	28	78	2.5	100	3	41	44	9	1.4	58	37	96	2.6
50	2	1	2	0	62	1	1	0	0	160	68	51	42	12	2.29	58	31	145	1.6	138	6	52	41	12	1.8	59	29	136	2.4	93	4	45	42	7	1.54	60	28	120	2.4	95	4	43	43	10	1.17	59	30	136	2.3
51	2	1	2	1	57	0	0	0	0	170	65	51	58	9	2.02	64	41	124	1.7	134	5	44	52	10	1.86	63	41	109	2.1	106	3	47	56	9	1.77	65	35	131	2	112	2	45	59	10	1.53	60	32	104	1.7
52	0	2	0	1	60	0	0	0	0	150	55	52	52	9	1.74	47	37	131	1.1	195	9	49	47	8	1.41	58	34	118	2.6	86	2	43	44	8	1.95	68	40	87	2.5	90	3	44	45	10	1.6	61	32	100	2.5
53	2	2	3	1	51	0	0	0	0	154	61	52	48	11	1.7	50	25	147	1.5	146	7	45	42	10	1.1	61	39	132	3	74	2	44	43	10	1	65	35	120	3	76	2	43	44	9	1.3	62	30	118	3
54	0	3	0	0	54	0	0	0	0	154	45	52	46	10	2.1	52	30	128	0.7	315	21	47	43	10	1.53	50	25	114	2.2	105	6	41	40	8	1.69	68	44	98	2.1	113	5	41	49	9	1.56	58	39	59	1.9
55	2	2	1	1	56	0	0	0	1	146	75	53	50	10	2.07	50	26	136	1.2	189	6.5	45	40	8	1	61	28	115	3	74	2	44	42	9	0.85	62	30	109	3	76	2	43	44	7	1.2	59	28	119	2.7
56	2	2	2	1	59	0	0	0	0	175	66	53	48	11	1.99	52	33	133	1.4	158	9	42	34	10	1.57	63	34	128	2.32	95	4	43	35	10	1.5	60	30	121	2.3	96	4	42	40	9	1.4	59	29	94	2.2
57	2	2	2	1	55	1	0	0	0	148	56	53	51	10	2.3	58	31	109	1.4	159	9	45	38	12	1.59	62	33	88	3	74	2	44	40	9	1.55	60	30	90	2.8	80	4	42	40	10	1.45	62	29	1110	2.8
58	0	3	1	1	48	0	0	0	0	167	60	54	65	10	1.66	40	32	122	0.7	202	19	56	47	10	1.2	63	35	200	2.8	80	1	48	46	8	1.4	60	24	135	2.6	87	2	45	44	8	1.3	58	26	108	2.5
59	0	2	0	0	50	0	0	0	0	160	72	54	47	9	2.3	50	30	142	1.4	171	8	49	43	9	1.37	50	26	158	2	114	4	45	46	8	1.6	59	31	129	1.7	135	5	45	44	11	1.3	66	31	61	1.7
60	0	2	0	0	48	0	0	0	0	158	60	54	47	10	2.18	52	26	140	1.1	200	7	49	43	8	1.57	57	30	113	2	110	3	47	42	10	1.73	60	28	100	2	110	4	46	41	9	1.63	58	30	96	1.8
61	2	1	3	1	62	0	1	0	0	163	51	54	45	11	1.2	59	41	152	1.7	130	3	52	32	11	1.5	55	29	110	3	74	1	45	40	10	1.35	59	29	108	3	76	1	47	44	8	1.6	51	44	78	2.1
62	2	2	2	0	43	0	0	0	0	170	74	54	43	10	1.47	60	32	138	1.3	170	8	50	44	12	1.3	58	30	125	2.3	96	4	45	44	8	1.2	55	29	108	2.2	105	4	42	44	9	1.2	56	30	100	2.2
63	0	3	0	1	58	0	0	0	0	155	58.5	55	50	10	1.9	45	32	123	0.6	368	22	53	43	10	1.2	62	33	118	2.5	118	1	48	45	10	1.3	65	29	98	2.4	94	2	45	47	8	1.2	59	28	95	2.4
64	0	3	0	0	55	0	0	0	0	153	47	55	48	28	2.7	59	31	120	0.7	340	12	49	40	9	1.81	49	25	112	1.9	120	4	47	45	10	1.04	66	41	104	1.9	118	4	42	45	10	1.37	64	35	90	1.8
65	2	2	2	1	56	0	0	0	0	175	66	56	66	8	2	62	34	164	1.4	159	8	44	44	10	1.22	58	30	104	2.7	79	2	43	44	9	1.24	60	29	98	2.7	80	2	44	46	9	1.45	56	28	104	2.7
66	0	3	0	0	57	0	0	0	0	163	62	57	56	9	2.66	51	32	149	1	225	13	50	49	10	1.58	58	29	120	2.8	70	2	48	45	10	1.4	57	28	108	2.5	86	4	44	45	10	1.2	60	30	100	2.5
67	2	2	3	0	46	0	0	0	0	174	68	57	52	10	1.82	52	27	161	1.5	150	5	51	40	8	1.08	57	29	128	2.9	76	2	46	38	10	1.45	58	31	100	2.3	100	4	42	40	9	1.35	55	29	98	2.3
68	2	2	3	0	46	0	0	0	0	155	58	57	52	10	1.82	52	27	161	1.5	150	5	51	40	8	1.08	57	29	128	2.8	79	5	45	43	7	1.3	55	28	120	2.6	86	5	42	44	7	1.2	60	28	108	2.6
69	2	1	3	0	26	0	0	0	0	160	55	57	49	10	1.75	64	39	144	1.8	123	4	45	38	8	1.1	62	33	119	1.95	112	3	43	40	9	1.6	67	37	108	1.9	117	3	42	42	8	1.3	49	41	107	1.8
70	0	2	0	1	51	0	0	0	0	168	74	57	40	8	0.85	65	36	164	1.2	187	9	48	34	9	0.67	55	28	117	2	115	4	50	46	10	1.24	54	28	140	1.9	120	3	42	47	9	0.8	60	31	108	1.7
71	2	2	2	0	55	0	0	0	0	160	50	66	57	10	2.21	55	29	221	1.4	158	7	45	61	11	1.53	57	31	170	2.3	96	4	44	55	10	1.3	63	29	152	2.3	95	5	50	66	9	1.5	65	36	174	2.2
72	1	0	3	1	58	0	0	0	0	174	73	75	47	9	1.78	51	21	315	2.1	98	4	53	36	11	1.5	43	21	131	2.2	100	5	48	39	10	1.5	48	24	125	2.2	97	3	47	46	8	1.45	50	29	118	2.1
[truncated: 2 more columns]
